# Supplementary material for: Reductive Modification of Carbon Nitride Structure by Metals—The Influence on Structure and Photocatalytic Hydrogen Evolution
Source: Materials (Basel). 2022 Jan 18;15(3):710. doi: 10.3390/ma15030710 (PMC8836795; doi:10.3390/ma15030710)
Supplement: Supplementary file 1 [file materials-15-00710-s001.zip]

Archive with 1 entries (1 files):
- materials-1556495-supplementary.pdf
